# Supplementary material for: Intrinsic Dynamic and Static Nature of Halogen Bonding in Neutral Polybromine Clusters, with the Structural Feature Elucidated by QTAIM Dual-Functional Analysis and MO Calculations
Source: Molecules. 2021 May 14;26(10):2936. doi: 10.3390/molecules26102936 (PMC8157170; doi:10.3390/molecules26102936)
Supplement: Supplementary file 1 [file molecules-26-02936-s001.zip]

Archive with 1 entries (1 files):
- molecules-1220542-supplementary.pdf
